# Supplementary material for: Chemical fractions of potassium in arid region calcareous soils: The impact of microclimates and physiographic variability
Source: PLoS One. 2024 Nov 25;19(11):e0314239. doi: 10.1371/journal.pone.0314239 (PMC11588263; doi:10.1371/journal.pone.0314239)
Supplement: S1 File — (XLS) [file pone.0314239.s001.xls]

## Sheet: Data
	sol	exch	none exh	struc	total	sol	exch	none exh	struc	total	max	soluble	exch	none exh	structural	total	soluble	exch	none exh	structural
1	10.14	164.28	168.32	4643.94	4812.26	0.210712	3.41378	3.49773	96.5023	100	1	10.14	164.28	192.12	4643.94	4812.26	0.210712	3.68192	4.77889	97.0389
2	5.85	144.42	140.48	4603.67	4744.15	0.12331	3.04417	2.96112	97.0389	100
3	7.02	148.02	192.12	3828.06	4020.18	0.174619	3.68192	4.77889	95.2211	100
4	8.58	226.16	240.26	6125.96	6366.22	0.134774	3.5525	3.77398	96.226	100	2	8.58	226.16	240.26	6831.66	7024.18	0.137707	3.67737	3.77398	97.3405
5	7.02	192.46	192.52	6831.66	7024.18	0.0999405	2.73996	2.74082	97.2592	100
6	5.46	138.12	168.16	4297.98	4466.14	0.122253	3.0926	3.76522	96.2348	100
7	5.85	156.22	112.98	4135.17	4248.15	0.137707	3.67737	2.65951	97.3405	100
8	41.34	310.96	360.88	7210.18	7571.06	0.546027	4.10722	4.76657	95.2334	100	3	41.34	310.96	360.88	7210.18	7571.06	0.546027	4.10722	4.76657	95.3789
9	15.6	206.22	252.24	5206.16	5458.4	0.285798	3.77803	4.62113	95.3789	100
10	17.16	282.1	348.3	4722.14	5070.44	0.338432	5.56362	6.86923	93.1308	100	4	39.39	282.1	348.3	5486.61	5687.01	0.692631	5.56362	6.86923	96.5177
11	39.39	186.38	200.4	5486.61	5687.01	0.692631	3.27729	3.52382	96.4762	100
12	22.23	180.42	190.5	5280.07	5470.57	0.406356	3.29801	3.48227	96.5177	100
13	11.31	186.12	216.6	6305.69	6522.29	0.173405	2.8536	3.32092	96.6791	100	5	11.31	186.12	216.6	6783.83	6984.19	0.173405	2.8536	3.32092	97.9059
14	7.41	144.28	200.36	6783.83	6984.19	0.106097	2.06581	2.86877	97.1312	100
15	8.19	138.32	112.46	5257.75	5370.21	0.152508	2.57569	2.09415	97.9059	100
16	11.31	174.4	156.78	3953.51	4110.29	0.275163	4.24301	3.81433	96.1857	100	6	11.31	186.7	156.78	4910.08	5030.16	0.275163	4.24301	3.81433	97.6128
17	7.41	186.7	140.9	4645.29	4786.19	0.15482	3.90081	2.94389	97.0561	100
18	6.24	170.32	120.08	4910.08	5030.16	0.124052	3.38598	2.3872	97.6128	100
19	5.85	180.06	112.12	4340.03	4452.15	0.131397	4.04434	2.51833	97.4817	100
20	35.49	370.8	384.2	5030.71	5414.91	0.655413	6.84776	7.09522	92.9048	100	7	35.49	370.8	384.2	5176.11	5414.91	0.655413	6.84776	7.09522	96.2766
21	10.14	236.24	228.38	4795.88	5024.26	0.201821	4.70199	4.54555	95.4545	100
22	11.31	216.16	200.18	5176.11	5376.29	0.210368	4.02062	3.72339	96.2766	100
23	7.8	216.18	168.74	4875.46	5044.2	0.154633	4.28571	3.34523	96.6548	100	8	7.8	216.18	168.74	5051.73	5180.15	0.154633	4.28571	3.34523	98.3758
24	5.85	192.76	128.42	5051.73	5180.15	0.112931	3.72113	2.47908	97.5209	100
25	4.29	164.68	68.74	4163.37	4232.11	0.101368	3.8912	1.62425	98.3758	100
26	44.07	390.34	372.12	4911.01	5283.13	0.834165	7.38842	7.04355	92.9564	100	9	44.07	390.34	372.12	4920.44	5283.13	0.834165	7.38842	7.04355	95.6304
27	24.18	320.3	276.18	4920.44	5196.62	0.465302	6.16362	5.31461	94.6854	100
28	17.16	226.6	216.84	4745.6	4962.44	0.345798	4.5663	4.36962	95.6304	100
29	19.11	280.88	264.86	6109.63	6374.49	0.299789	4.40631	4.155	95.845	100	10	19.11	280.88	264.86	6109.63	6374.49	0.299789	4.8743	4.57522	97.6421
30	5.46	256.2	240.48	5015.66	5256.14	0.103879	4.8743	4.57522	95.4248	100
31	5.85	180.6	100.92	4179.23	4280.15	0.136677	4.21948	2.35786	97.6421	100
32	8.19	206.96	140.44	4585.77	4726.21	0.173289	4.37898	2.97151	97.0285	100	11	17.55	272	216.72	4585.77	4726.21	0.429258	6.65289	5.30079	97.0285
33	6.63	192.12	120.02	3392.15	3512.17	0.188772	5.47012	3.41726	96.5827	100
34	17.55	272	216.72	3871.73	4088.45	0.429258	6.65289	5.30079	94.6992	100
